# Supplementary material for: Feeding Management in Autistic Children During Early Childhood: A Scoping Review
Source: Children (Basel). 2025 Dec 16;12(12):1699. doi: 10.3390/children12121699 (PMC12732215; doi:10.3390/children12121699)
Supplement: Supplementary file 1 [file children-12-01699-s001.zip]

Archive with 1 entries (1 files):
- children-3992473-supplementary.pdf
